# Supplementary material for: Optimization of Citrus Pulp Waste-Based Medium for Improved Bacterial Nanocellulose Production
Source: Microorganisms. 2024 Oct 20;12(10):2095. doi: 10.3390/microorganisms12102095 (PMC11510694; doi:10.3390/microorganisms12102095)
Supplement: Supplementary file 1 [file microorganisms-12-02095-s001.zip]

Archive with 1 entries (1 files):
- microorganisms-3240354-supplementary.pdf
